# Supplementary material for: Software LS-MIDA for efficient mass isotopomer distribution analysis in metabolic modelling
Source: BMC Bioinformatics. 2013 Jul 9;14:218. doi: 10.1186/1471-2105-14-218 (PMC3720290; doi:10.1186/1471-2105-14-218)
Supplement: Additional file 2 — Example data for different amino acids. Example data for different amino acids analyzed by LS-MIDA. [file 1471-2105-14-218-S2.null]

*Ala - 260;259,15#260,1#261,1#262,1#263,1#264,1#265,1#;0,07#8,53#2,3#2,39#44,59#8,79#3,88#;3#;3#;16#;18. 01. 2012        12:46:24;*Gly - 246;245,15#246,1#247,1#248,1#249,05#250,1#;0,27#61,52#13,38#11,9#1,91#0,72#;2#;2#;68#;18. 01. 2012        12:00:00;*Lys- 300;298,25#299,2#300,2#301,2#302,15#303,15#304,15#305,15#306,15#;0,79#26,4#100#27,88#13,3#4,59#1,56#0,53#0,16#;6#;5#;135#;18. 01. 2012        12:00:00;*Asp- 418;417,25#418,15#419,15#420,15#421,15#422,15#423,1#424,1#;0,24#70,49#25,14#13,5#52,81#18#7,44#1,66#;4#;4#;33#;18. 01. 2012        12:00:00;*Thr- 404;404,15#405,2#406,15#407,2#408,2#409,2#410,2#;60,36#24,02#12,85#95,21#31,94#14,67#3,21#;4#;4#;273#;18. 01. 2012        12:00:00;*Pro - 184;183,25#184,15#185,15#186,15#187,15#188,15#189,1#190,1#191,1#192,1#;0,28#100#16,73#4,76#0,53#0,09#0,65#0,14#0,07#0,01#;5#;4#;230#;18. 01. 2012        12:00:00;
